# Supplementary material for: A ‘hidden’ 18O-enriched reservoir in the sub-arc mantle
Source: Sci Rep. 2014 Feb 28;4:4232. doi: 10.1038/srep04232 (PMC3937801; doi:10.1038/srep04232)
Supplement: Supplementary Information — ST1 [file srep04232-s2.xls]

## Sheet: Sheet1
ST1-Major element compositions of minerals in Sailipu peridotite xenoliths
Sample	Min.	SiO2	TiO2	Al2O3	Cr2O3	FeO	MnO	MgO	CaO	NiO	Na2O	K2O	Total	Fo/Mg#	Cr#	T (oC)
SLP104	Ol	40.5966	0.0106087	0.0142609	0.0127826	10.8953	0.131783	47.5621	0.0787391	0.388304	0.0073913	0.0036087	99.7016	88.6115		956
	Cpx	51.8605	0.472625	4.76875	0.7275	4.02888	0.094875	17.461	19.5341	0.074625	0.47325	0.00425	99.5004	0.885339
	Opx	55.0712	0.15825	4.82213	0.316375	6.862	0.140375	32.211	0.727625	0.106875	0.163	0.004125	100.583	0.893244
	Phl	36.9966	3.13812	14.1346	2.4375	5.75325	0.046375	19.7851	0.2515	0.15625	0.360125	8.31188	93.2552	0.859938
SLP105	Ol	41.1816	0.00344444	0.00266667	0.0215556	8.55844	0.116556	49.3174	0.0361111	0.552889	0.00455556	0.004	99.7992	91.1281		753
	Sp	0.0270175	0.532354	12.2078	49.5827	24.286	0.254941	12.4728	0.0159917	0.240548	0.0172542	0.00606	99.6434	0.477883	0.731518
	Opx	57.2524	0.0488684	0.736567	0.232758	5.49691	0.128078	34.7551	0.634898	0.136425	0.0176428	0.00608	99.4457	0.918495
SLP110	Ol	40.4335	0.0139	0.0184	0.01725	10.4179	0.13215	47.7557	0.0645	0.36275	0.0092	0.00205	99.2273	89.0957		968
	Cpx	52.1124	0.560647	6.79235	0.733384	3.14552	0.0893124	15.2619	19.537	0.0525572	1.77751	0.00399644	100.067	0.896344
	Opx	54.3021	0.141813	4.85875	0.361063	6.6215	0.132062	32.0515	0.733812	0.1005	0.130188	0.0113125	99.4446	0.89613
	Phl	38.0884	3.24988	14.3377	0.331625	5.14663	0.018125	20.9165	0.1495	0.209125	0.375	9.11412	93.5119	0.878608
SLP111	Ol	40.4075	0.0124211	0.0174737	0.0108947	10.6935	0.138737	47.4218	0.0685789	0.394842	0.0112632	0.00494737	99.1819	88.7691		950
	Cpx	51.7342	0.383169	4.45347	0.910263	3.82487	0.081305	17.5889	19.4268	0.0748662	0.56459	0.00744875	99.0499	0.891202
	Opx	54.3561	0.15725	4.69213	0.349875	6.66787	0.132	32.1567	0.7455	0.08575	0.14325	0.005125	99.4916	0.895789
	Phl	38.1109	2.661	14.1379	0.245375	4.74062	0.03875	21.3894	0.72625	0.179375	0.453	8.74912	92.761	0.88919
SLP112	Ol	40.7793	0.0172667	0.0198667	0.0144	10.6011	0.120733	47.8094	0.0838	0.402933	0.006	0.0044	99.8591	88.9363		891
	Opx	55.3745	0.1385	3.78975	0.30075	6.91275	0.133125	32.6791	0.869125	0.109375	0.105625	0.005375	100.418	0.893935
	Phl	37.1799	3.67362	15.6914	1.02563	4.41125	0.01825	20.487	0.1275	0.21775	0.4655	9.32312	93.0994	0.892217
SLP113	Ol	40.6616	0.00926923	0.0167692	0.0126923	10.1221	0.131192	48.0591	0.0689231	0.375385	0.00726923	0.00611538	99.4704	89.4324		961
	Cpx	52.5738	0.347693	3.712	0.740835	4.06677	0.0982225	18.4671	18.9668	0.0744875	0.442128	0.00568125	99.4955	0.890068
	Opx	54.7081	0.147518	4.7087	0.438218	6.5535	0.14229	32.7555	0.784508	0.107483	0.15912	0.007395	100.512	0.899084
	Phl	37.8105	2.44062	15.049	0.987	4.29175	0.030125	21.0809	0.029	0.220875	0.44025	9.4875	92.7909	0.897482
SLP127	Ol	40.5547	0.0160455	0.0138182	0.00886364	11.71	0.135364	47.0076	0.0650909	0.398091	0.006	0.00472727	99.9204	87.7377		957
	Sp	0.097625	0.980375	36.4562	25.5332	20.291	0.17125	16.5725	0.005625	0.315	0.00625	0.00675	100.436	0.59279	0.319652
	Opx	54.8948	0.21075	3.279	0.514375	7.49825	0.13775	32.003	0.781	0.0955	0.073875	0.006375	99.4946	0.883811
	Phl	38.1531	1.95788	14.2797	2.1225	4.02262	0.01975	21.3752	0.02575	0.20875	0.392375	9.43737	92.6755	0.904507
SLP154	Ol	40.4995	0.00821053	0.0162105	0.0103684	11.0642	0.143632	47.3908	0.0727895	0.408316	0.00821053	0.00289474	99.6251	88.4174		970
	Sp	0.045955	0.207555	55.725	9.85811	12.8363	0.0845875	20.7068	0.0138875	0.399455	0.00505	0.0083325	99.891	0.741939	0.106084
	Cpx	51.6455	0.51725	4.7295	0.7555	3.348	0.07825	16.7112	20.8932	0.04075	0.34875	0.0015	99.0695	0.898979
	Opx	54.7123	0.15625	4.799	0.34	6.552	0.14175	31.9105	0.73125	0.11	0.11625	0.0045	99.5738	0.896699
	Phl	37.3164	2.56563	15.1819	0.679	4.9035	0.021	20.6428	0.057	0.225125	0.410875	9.34612	92.0201	0.882371
SLP156	Ol	40.5038	0.0101	0.0138	0.0217	11.2576	0.1406	47.1817	0.0746	0.40405	0.013	0.00425	99.6252	88.1927		1018
	Opx	55.0403	0.11725	4.839	0.427	6.70675	0.13075	31.9453	0.745	0.09875	0.15325	0.01575	100.219	0.894615
	Phl	37.2687	2.35043	16.0719	1.22586	4.70957	0.0314286	19.5286	0.207571	0.219571	0.394714	8.684	91.7896	0.880577
Ol: olivine; Cpx: clinopyroxene; Opx: orthopyroxene; Phl: phlogopite
