# Supplementary material for: A ‘hidden’ 18O-enriched reservoir in the sub-arc mantle
Source: Sci Rep. 2014 Feb 28;4:4232. doi: 10.1038/srep04232 (PMC3937801; doi:10.1038/srep04232)
Supplement: Supplementary Information — ST2 [file srep04232-s3.xls]

## Sheet: Sheet1
ST2-Trace element compositions of minerals in Sailipu mantle xenoliths
	SLP104	SLP110	SLP111	SLP113	SLP154	SLP104	SLP105	SLP110	SLP111	SLP113	SLP154
	Cpx	Cpx	Cpx	Cpx	Cpx	Opx	Opx	Opx	Opx	Opx	Opx
Ti	3371.88	3889.83	4660.74	2382.61	3881.12	1170.82	375.304	1029.05	791.44	969.457	857.655
Rb	25.855	0.585333	2.8575	0.6235	2.73	b.d.	b.d.	b.d.	b.d.	b.d.	b.d.
Sr	101.95	124.164	97.7683	100.454	69.73	0.285	0.08746	0.319	4.518	2.508	2.406
Y	16.0317	15.8762	17.5925	13.645	22.68	0.603	0.54975	1.042	1.69	0.594333	1.284
Zr	55.08	34.81	153.667	30.63	123.02	1.753	0.711857	2.368	16.063	4.39667	4.77
Nb	0.264333	0.788125	3.31733	0.2395	0.638333	0.018	b.d.	0.033	0.19	b.d.	0.062
La	10.63	10.45	7.962	5.80571	11.1467	0.21523	0.0178714	0.2	0.526	0.555333	0.242
Ce	40.9675	34.255	43.2525	21.265	58.8833	0.50256	0.0636	0.493016	1.2	1.64233	0.768
Pr	7.9725	5.135	7.47	4.6025	8.61	0.07	0.0107429	0.06164	0.257	0.198133	0.136
Nd	44.8675	24.0562	48.4214	30.796	48.84	0.2602	0.0622833	0.24948	1.401	0.531533	0.778
Sm	11.3783	5.20125	12.7637	9.5575	13.1833	0.0829	0.02396	0.066	0.512	0.133767	0.256
Eu	2.04983	1.19863	2.11737	1.6066	2.1	0.017472	0.01	0.021	0.085	0.0265667	0.05
Gd	6.70667	4.095	7.6075	5.68	7.5	0.056	0.047	0.085	0.395	0.114167	0.244
Tb	0.742667	0.591375	0.830875	0.585	0.8385	0.011	0.008275	0.019	0.053	0.0178833	0.037
Dy	3.81333	3.39875	4.20875	3.062	4.9375	0.09	0.0683333	0.166	0.347	0.115333	0.243
Ho	0.604667	0.619875	0.73	0.5634	0.832	0.022	0.0183429	0.038	0.064	0.0217167	0.049
Er	1.43833	1.5825	1.71286	1.344	2.315	0.077	0.0757143	0.13	0.203	0.0669333	0.141
Tm	0.189	0.210375	0.224857	0.1844	0.30475	0.015	0.0133286	0.022	0.029	0.0103	0.023
Yb	1.12833	1.2875	1.36	1.0786	1.95	0.11	0.11325	0.196	0.232	0.0756	0.182
Lu	0.127667	0.176375	0.162857	0.138333	0.2465	0.016	0.0211857	0.032	0.036	0.0129	0.03
Hf	2.3515	0.9635	3.624	1.701	4.43	0.05	0.026	0.065	0.659	0.13515	0.299
Ta	0.04605	0.0710625	0.191675	0.021475	0.149	b.d.	b.d.	b.d.	b.d.	b.d.	b.d.
Th	4.58	1.85375	14.68	1.82625	2.15533	b.d.	b.d.	b.d.	b.d.	b.d.	b.d.
U	0.825333	0.307125	0.545	0.28875	0.302	b.d.	b.d.	b.d.	b.d.	b.d.	b.d.
(La/Yb)N	6.5	5.6	4.1	3.7	4	1.35472	0.1	0.706503	1.56978	5.1	0.920628
b.d.: below detection limit
N: CI-chondrite normalized
