# Supplementary material for: A ‘hidden’ 18O-enriched reservoir in the sub-arc mantle
Source: Sci Rep. 2014 Feb 28;4:4232. doi: 10.1038/srep04232 (PMC3937801; doi:10.1038/srep04232)
Supplement: Supplementary Information — ST3 [file srep04232-s4.xls]

## Sheet: Sheet1
ST3-Oxygen isotope compositions of olivines in Sailipu mantle xenoliths
Analyzed point	δ18O	2SE		Analyzed point	δ18O	2SE		Analyzed point	δ18O	2SE		Analyzed point	δ18O	2SE
Sample SLP104				Sample SLP105								Sample SLP110
SLP104@1.01	5.51927	0.194839		SLP105@1.01	8.18857	0.235167		SLP105@6.01	8.40705	0.189628		SLP110@1.01	5.38671	0.107839
SLP104@2.01	5.22408	0.183241		SLP105@1.02	8.55899	0.364004		SLP105@6.02	8.29418	0.243734		SLP110@1.02	5.75587	0.196863
SLP104@2.02	5.26951	0.142577		SLP105@1.03	8.42285	0.307625		SLP105@6.03	7.76107	0.31211		SLP110@1.03	5.53183	0.145254
SLP104@3.01	5.63938	0.231605		SLP105@1.04	8.11066	0.245967		SLP105@6.04	8.07974	0.267652		SLP110@1.04	5.43395	0.244561
SLP104@3.02	5.32075	0.191267		SLP105@1.05	7.98449	0.2929		SLP105@6.05	8.00942	0.363179		SLP110@1.05	5.60242	0.267403
SLP104@3.03	5.47803	0.227543		SLP105@1.06	7.46135	0.449061		SLP105@7.01	8.16993	0.203053		SLP110@1.06	5.4154	0.331313
SLP104@3.04	5.34717	0.158737		SLP105@1.07	8.19494	0.301024		SLP105@7.02	8.22137	0.346504		SLP110@1.07	5.34808	0.259426
SLP104@3.05	5.04539	0.17348		SLP105@1.08	8.19494	0.315705		SLP105@7.03	7.96952	0.297373		SLP110@1.08	5.24036	0.40371
SLP104@4.01	5.38138	0.135145		SLP105@2.01	8.17084	0.206296		SLP105@7.04	7.96404	0.346078		SLP110@1.09	4.98851	0.369974
SLP104@4.02	5.22938	0.193376		SLP105@2.02	8.92454	0.270738		SLP105@7.05	7.9037	0.316155		SLP110@2.01	5.2853	0.217831
SLP104@4.03	5.48288	0.161854		SLP105@2.03	8.49416	0.329271		SLP105@7.06	8.10567	0.236308		SLP110@2.02	5.39235	0.166425
SLP104@4.04	5.11443	0.154638		SLP105@2.04	8.63829	0.269276		SLP105@7.07	7.62991	0.438366		SLP110@2.03	4.95608	0.118621
SLP104@4.05	5.77996	0.270882		SLP105@2.05	8.15953	0.312172		SLP105@7.08	7.50822	0.417518		SLP110@3.01	5.14448	0.194692
SLP104@4.06	5.38498	0.217417		SLP105@2.06	8.23733	0.256408		SLP105@8.01	8.17747	0.198867		SLP110@4.01	4.93583	0.184251
SLP104@4.07	5.42737	0.34828		SLP105@2.07	8.19893	0.296856		SLP105@8.02	8.33507	0.401212		SLP110@5.01	5.06281	0.201219
SLP104@4.08	5.42538	0.190175		SLP105@2.08	8.41935	0.355726		SLP105@8.03	8.08622	0.313714		SLP110@6.01	4.97485	0.15254
SLP104@4.09	5.08526	0.326759		SLP105@2.09	8.06677	0.205844		SLP105@8.04	8.08423	0.301749		SLP110@6.02	5.21563	0.162963
SLP104@4.10	4.99948	0.404994		SLP105@2.10	7.83188	0.173866		SLP105@8.05	7.92015	0.26304		SLP110@7.01	5.01448	0.127733
SLP104@4.11	5.23637	0.283831		SLP105@3.01	8.39292	0.266054		SLP105@9.01	8.10318	0.345975		SLP110@8.01	5.10587	0.1517
SLP104@4.12	5.12167	0.217905		SLP105@3.02	8.08722	0.219125		SLP105@9.02	7.76356	0.274219		SLP110@9.01	5.11973	0.180316
SLP104@5.01	5.31591	0.10061		SLP105@3.03	8.17599	0.290817		SLP105@9.03	8.30166	0.280012		SLP110@9.02	5.21089	0.201827
SLP104@6.01	5.18168	0.1188		SLP105@3.04	7.97942	0.282561		SLP105@9.04	7.99596	0.336604		SLP110@10.01	5.24871	0.203409
SLP104@6.02	5.01941	0.135215		SLP105@3.05	7.93362	0.347102		SLP105@9.05	7.41995	0.257748		SLP110@11.01	5.20305	0.238774
SLP104@7.01	5.12295	0.197049		SLP105@3.06	7.88474	0.274729		SLP105@10.01	7.69101	0.193148		SLP110@11.02	5.08085	0.162747
SLP104@7.02	5.38864	0.149037		SLP105@3.07	7.72715	0.308121		SLP105@10.02	8.0159	0.228907		SLP110@12.01	5.20848	0.170953
SLP104@8.01	5.06964	0.173467		SLP105@3.08	7.69474	0.184112		SLP105@10.03	7.88624	0.399041		Average	5.2345
SLP104@9.01	5.03137	0.173803		SLP105@3.09	7.71568	0.21335		SLP105@10.04	7.62841	0.28951		Stdev	0.210995
SLP104@9.02	5.2868	0.16316		SLP105@3.10	7.76107	0.284898		SLP105@10.05	8.12016	0.29667
SLP104@10.01	4.99201	0.184176		SLP105@4.01	8.11209	0.199842		SLP105@10.06	7.90921	0.417194
SLP104@11.01	5.03689	0.209611		SLP105@4.02	8.00543	0.242716		SLP105@10.07	7.77356	0.264718
SLP104@12.01	4.95208	0.175409		SLP105@4.03	8.30665	0.310444		SLP105@10.08	7.64739	0.339394
Average	5.25515			SLP105@4.04	7.75359	0.430034		Average	8.03104
Stdev	0.205812			SLP105@4.05	7.93362	0.309596		Stdev	0.280215
				SLP105@4.06	8.364	0.200458
				SLP105@4.07	8.01241	0.292747
				SLP105@4.08	7.96603	0.349701
				SLP105@4.09	7.93611	0.276287
				SLP105@4.10	7.9037	0.422954
				SLP105@4.11	7.73962	0.342919
				SLP105@4.12	7.73464	0.278994
				SLP105@5.01	7.97259	0.168196
ST3-Oxygen isotope compositions of olivines in Sailipu mantle xenoliths
Analyzed point	δ18O	2SE		Analyzed point	δ18O	2SE		Analyzed point	δ18O	2SE		Analyzed point	δ18O	2SE
Sample SLP111				Sample SLP1112				Sample SLP113				Sample SLP127
SLP111@1.01	5.47388	0.22744		SLP112@1.01	5.51286	0.243073		SLP113@1.01	5.02842	0.186061		SLP127@1.01	5.88131	0.266368
SLP111@1.02	5.52459	0.374891		SLP112@2.01	5.57769	0.214727		SLP113@2.01	5.62943	0.192975		SLP127@1.02	5.42835	0.16898
SLP111@1.03	5.35602	0.396895		SLP112@3.01	5.61707	0.260719		SLP113@2.02	5.2347	0.192644		SLP127@1.03	5.60647	0.143252
SLP111@1.04	5.70362	0.509084		SLP112@4.01	5.11386	0.146561		SLP113@2.03	5.07908	0.187596		SLP127@1.04	5.59567	0.162798
SLP111@1.05	5.91108	0.439067		SLP112@5.01	5.37125	0.234043		SLP113@2.04	5.06035	0.209409		SLP127@1.05	5.22761	0.24904
SLP111@1.06	5.70711	0.313669		SLP112@5.02	5.30062	0.230884		SLP113@3.01	5.35758	0.228839		SLP127@1.06	5.44302	0.198867
SLP111@1.07	5.5974	0.189986		SLP112@6.01	5.45544	0.179957		SLP113@3.02	5.43107	0.14579		SLP127@1.07	5.09272	0.216999
SLP111@1.08	5.63181	0.38787		SLP112@7.01	5.34408	0.177008		SLP113@4.01	5.29738	0.351331		SLP127@2.01	5.44177	0.16063
SLP111@1.09	5.48569	0.401467		SLP112@8.01	5.67223	0.172124		SLP113@4.02	5.3652	0.228241		SLP127@2.02	5.37845	0.215673
SLP111@2.01	4.96321	0.150888		SLP112@8.02	5.21933	0.29287		SLP113@4.03	5.42654	0.33719		SLP127@3.01	5.59521	0.175765
SLP111@3.01	4.99579	0.183904		SLP112@8.03	5.19639	0.366384		SLP113@4.04	5.39413	0.338911		SLP127@4.01	5.11281	0.171111
SLP111@4.01	5.09295	0.208425		SLP112@8.04	5.23479	0.217412		SLP113@4.05	5.53426	0.244997		SLP127@4.02	5.32905	0.203559
SLP111@5.01	5.32703	0.192961		SLP112@8.05	5.38091	0.373056		SLP113@4.06	5.21983	0.322038		SLP127@5.01	5.26494	0.227293
SLP111@6.01	5.35277	0.224076		SLP112@8.06	5.26022	0.360155		SLP113@4.07	5.27718	0.344689		SLP127@5.02	5.40499	0.23381
SLP111@7.01	5.01283	0.201463		SLP112@9.01	5.5784	0.122678		SLP113@4.08	5.18891	0.389458		SLP127@6.01	5.44338	0.16574
SLP111@8.01	5.08706	0.163461		SLP112@10.01	5.58292	0.164939		SLP113@4.09	5.59236	0.380929		SLP127@6.02	5.24311	0.204291
SLP111@9.01	5.06358	0.183323		SLP112@11.01	5.32384	0.236672		SLP113@4.10	5.74496	0.4003		SLP127@6.03	5.54932	0.230453
SLP111@10.01	5.01571	0.204809		SLP112@12.01	5.47058	0.134936		SLP113@5.01	5.51414	0.183172		SLP127@6.04	5.26097	0.193512
SLP111@11.01	5.24179	0.217453		SLP112@13.01	5.54876	0.18495		SLP113@6.01	5.05977	0.170317		SLP127@7.01	4.99426	0.208483
SLP111@12.01	5.01901	0.23366		Average	5.40849			SLP113@6.02	5.00945	0.225572		SLP127@8.01	5.29696	0.188129
SLP111@13.01	4.92002	0.254652		Stdev	0.163716			SLP113@7.01	5.2963	0.155358		SLP127@9.01	5.14528	0.153547
SLP111@14.01	5.25219	0.169606						SLP113@8.01	5.24909	0.187106		SLP127@10.01	5.05939	0.177536
SLP111@15.01	4.88011	0.215219						SLP113@9.01	5.17436	0.261163		Average	5.35432
SLP111@16.01	4.92339	0.205255						SLP113@10.01	5.09728	0.243203		Stdev	0.214235
SLP111@17.01	4.91286	0.220618						SLP113@11.01	5.036	0.217751
SLP111@18.01	5.07765	0.217889						SLP113@12.01	5.03112	0.126433
SLP111@19.01	5.04285	0.165114						SLP113@13.01	5.14571	0.209104
SLP111@20.01	4.7762	0.218055						SLP113@14.01	4.89908	0.151319
SLP111@21.01	5.12562	0.177361						SLP113@15.01	5.20163	0.216806
Average	5.22324							SLP113@16.01	5.12213	0.151326
Stdev	0.297745							SLP113@17.01	5.00321	0.271599
								SLP113@18.01	5.16922	0.171287
								SLP113@19.01	5.18148	0.192497
								SLP113@20.01	5.09427	0.188654
								SLP113@21.01	5.35685	0.249594
								Average	5.24293
								Stdev	0.200451
ST3-Oxygen isotope compositions of olivines in Sailipu mantle xenoliths
Analyzed point	δ18O	2SE		Analyzed point	δ18O	2SE
Sample SLP154				Sample SLP156
SLP154@1.01	5.42175	0.188226		SLP156@1.01	5.45416	0.16949
SLP154@2.01	5.02722	0.10624		SLP156@1.02	5.18165	0.198838
SLP154@2.02	5.31539	0.140487		SLP156@1.03	5.15832	0.344904
SLP154@2.03	5.19982	0.174304		SLP156@1.04	5.41715	0.272632
SLP154@2.04	5.77244	0.371979		SLP156@1.05	5.29945	0.217735
SLP154@2.05	5.20841	0.366427		SLP156@1.06	5.32788	0.445339
SLP154@2.06	5.76795	0.400965		SLP156@2.01	5.51312	0.17851
SLP154@2.07	5.26726	0.281492		SLP156@3.01	5.22473	0.189591
SLP154@2.08	5.48918	0.296837		SLP156@4.01	5.29252	0.148203
SLP154@2.09	5.53905	0.263695		SLP156@5.01	5.03923	0.236627
SLP154@2.10	5.50813	0.271901		SLP156@6.01	5.09026	0.235725
SLP154@2.11	5.97292	0.190186		SLP156@7.01	5.45349	0.129387
SLP154@2.12	5.75249	0.27122		SLP156@8.01	5.25312	0.236275
SLP154@2.13	5.33707	0.220904		SLP156@9.01	5.55667	0.295205
SLP154@2.14	5.41188	0.201379		SLP156@10.01	5.14264	0.19809
SLP154@2.15	5.61485	0.363061		SLP156@11.01	5.16103	0.203202
SLP154@3.01	5.13118	0.170659		SLP156@12.01	4.99366	0.17013
SLP154@4.01	4.995	0.193642		SLP156@13.01	4.68655	0.18778
SLP154@4.02	5.24272	0.207316		SLP156@14.01	5.16194	0.173689
SLP154@5.01	5.97821	0.165122		SLP156@15.01	5.32167	0.208419
SLP154@6.01	5.35433	0.22848		SLP156@16.01	5.40473	0.173125
SLP154@6.02	5.24178	0.195114		SLP156@17.01	5.30159	0.1677
SLP154@7.01	5.43201	0.172032		SLP156@18.01	4.9787	0.206556
SLP154@8.01	4.99539	0.217827		SLP156@19.01	5.04579	0.270806
SLP154@9.01	4.92883	0.162502		SLP156@20.01	5.50609	0.213104
SLP154@10.01	5.02401	0.145737		Average	5.23865
SLP154@10.02	5.13421	0.175739		Stdev	0.202904
SLP154@11.01	5.29633	0.17402
SLP154@12.01	5.07488	0.130672
SLP154@13.01	5.05566	0.189647
SLP154@14.01	5.09484	0.198388
SLP154@15.01	4.90089	0.173224
SLP154@16.01	4.79563	0.133428
SLP154@17.01	5.10819	0.123362
SLP154@18.01	4.94372	0.17563
Average	5.29525
Stdev	0.303405
